# Supplementary material for: Assessing the impact of climate conditions on the distribution of mosquito species in Qatar
Source: Front Public Health. 2023 Jan 16;10:970694. doi: 10.3389/fpubh.2022.970694 (PMC9885044; doi:10.3389/fpubh.2022.970694)
Supplement: Supplementary file 1 [file Table_1.XLSX]

## Sheet: Data
		Municipality	Habitat	Lat.	Long.	Time	Temp	Humidity	A (Culex Sp.)	B (Anopheles)	C (Aedes)
	1	Al Khor	Sewage basins	25.6618	51.5172	Dec-17	19.3	64	1
						Jan-18	16.9	62	1
						Feb-18	19.3	65	1
						Mar-18	23.8	52	2
						April-18	27.3	47	1
						May-18	31.8	39	1
						June-18	35.6	36	1
						July-18	36.2	42	1
	2	Al Khor	Farm (Umm Baraka Farm)	25.7605	51.4349	Oct-17	30.4	55	1		1
						Nov-17	25	55	6	2	2
						Dec-17	19.5	62	3		1
						Jan-18	17.3	60	2
						Feb-18	19.6	63	2
						Mar-18	24	51	3
						April-18	27.4	47	3		1
						May-18	31.8	39	2
						June-18	35.6	37	2
						July-18	36.2	43	1
	3	Al Rayyan	Farm (Al-Rekkiya Farm)	25.0065	51.194	Oct-17	30.4	51	1
						Nov-17	24.7	52	2	1
						Dec-17	18.5	56	1
						Jan-18	16.9	52	2
						Feb-18	19.8	54	1
						Mar-18	24.6	43	1
						April-18	28.1	41	1
						May-18	32.7	31	1
						June-18	36.3	30	1
	4	Al Shahaniya	Zoo (Al-Dosari Zoo)	25.4393	51.2222	Sept-17	34	55	1
						Oct-17	30.7	54	5	1
						Nov-17	25.2	53	3	1
						Dec-17	19.4	59	2
						Jan-18	17.5	55	2		1
						Feb-18	19.9	59	1
						Mar-18	24.4	48	2	1
						April-18	27.7	45	2		1
						May-18	32	37	2		1
						June-18	35.9	35	1
						Aug-18	35.9	47			1
	5	Al Shahaniya	Farm (Umm Weshah)	25.1713	51.0893	Sept-17	34.3	49	1		1
						Oct-17	30.4	53	1
						Nov-17	24.7	53	3
						Dec-17	18.6	58	4
						Jan-18	16.9	54	3
						Feb-18	19.8	55	3
						Mar-18	24.5	44	3
						April-18	28	42	5
						May-18	32.5	33	1
						June-18	36.2	32	1	1
	6	Al Shamal	Farm (Al-Zobara)	25.9592	51.0721	Oct-17	30.6	61	2
						Nov-17	25.5	57	3
						Dec-17	19.9	64	1
						Jan-18	18	60	2
						Feb-18	19.7	65	1
						Mar-18	23.8	56	1
						April-18	26.7	54	1
						May-18	30.7	50	1
	7	Umm Salal	Farm (Al-Siletin)	25.4663	51.3763	Sept-17	34	56	2
						Oct-17	30.8	53	1
						Nov-17	25.4	52	4		2
						Dec-17	19.7	59	1	1
						Jan-18	17.6	56	3		1
						Feb-18	19.9	60	1
						Mar-18	24.5	48	3
						April-18	27.7	44	2		1
						May-18	32.1	36			2
						June-18	36.1	33	1
						July-18	36.6	40	1
	8	Al Doha	Widam Company	25.2368	51.4831	Sept-17	34.9	51			1
						Oct-17	31.9	47	1
						Nov-17	26.4	45	3	2
						Dec-17	20.6	52	5	2
						Jan-18	18.8	49	8	1
						Feb-18	20.8	54	5
						Mar-18	25.5	42	3	1	1
						April-18	28.4	39	3
						May-18	32.9	29	4	3
						June-18	37.1	26	3	1
						July-18	37.6	34	3	2
	9	Al-Rayyan	Al Sider Farm	25.1504	51.3636	Sept-17	34.5	51	2		1
						Oct-17	31.2	49	4	3	4
						Nov-17	25.7	48	2	2	1
						Dec-17	19.8	52	10	2	1
						Jan-18	18	48	18	2	2
						Feb-18	20.3	54	12	0	1
						Mar-18	24.9	45	11
						April-18	28.1	42	7	1	1
						May-18	32.6	33	10	4	4
						June-18	36.6	30	3	2	2
						July-18	37	37	4	4	4
						Aug-18	36.5	43	3	1	1
